# Supplementary material for: Photo Actuation Performance of Nanotube Sheet Incorporated Azobenzene Crosslinked Liquid Crystalline Polymer Nanocomposite
Source: Polymers (Basel). 2019 Apr 23;11(4):735. doi: 10.3390/polym11040735 (PMC6523392; doi:10.3390/polym11040735)
Supplement: Supplementary file 1 [file polymers-11-00735-s001.zip]

Archive with 2 entries (2 files):
- polymers-433595-supplementary/Moive S1, light-controlled microvalve.mp4
- polymers-433595-supplementary/support information polymers-433595.pdf
